# Supplementary material for: Pharmacological Basis of Rumex hastatus D. Don in Gastrointestinal Diseases with Focusing Effects on H+/K+-ATPase, Calcium Channels Inhibition and PDE Mediated Signaling: Toxicological Evaluation on Vital Organs
Source: Molecules. 2022 Sep 12;27(18):5919. doi: 10.3390/molecules27185919 (PMC9502566; doi:10.3390/molecules27185919)
Supplement: Supplementary file 1 [file molecules-27-05919-s001.zip]

Archive with 1 entries (1 files):
- molecules-1879656-supplementary.pdf
